# Supplementary material for: Consumer Perceptions of the Canadian Salmon Sector and Their Associations with Behaviors: A Perspective from Indigenous Rights
Source: Foods. 2024 Apr 24;13(9):1309. doi: 10.3390/foods13091309 (PMC11083706; doi:10.3390/foods13091309)
Supplement: Supplementary file 1 [file foods-13-01309-s001.zip]

Archive with 1 entries (1 files):
- foods-2943776-supplementary.pdf
